# Supplementary material for: Portal lymphadenopathy predicts non-alcoholic steatohepatitis and advanced fibrosis in non-alcoholic fatty liver disease
Source: PLoS One. 2018 Nov 30;13(11):e0207479. doi: 10.1371/journal.pone.0207479 (PMC6267957; doi:10.1371/journal.pone.0207479)
Supplement: S1 Dataset — (XLSX) [file pone.0207479.s001.xlsx]

## Sheet: All RS1^^
AGE	GENDER (M=1 F=0)	BACKGROUND	ALT	AST	GGT	ALK	TB	HB	PLT	INR	CRP	WBC	NAS SCORE	STEATOSIS	BALLOONING	LOBULAR INFLAMMATION	Fibrosis	portal inflammation	FIB4 Calculation	APRI SCORE	PORTAL LYMPHADENO (yes=1 no=0)
41	0	0	14			48	3	12.4	189	1.01		7.1	1	1	0	0	0	0			0
60	0	hyperlipidemia, DM-2, RA, diverticulosis	8	14	72	86	7	12.4	307	1.01		7.9	1	1	0	0	1	0	0.97	0.13	0
65	0	0											1	1	0	0	0	0			0
55	1	HTN, gout	46	81	395	154	10	15.7	228	1	0.4	6.4	1	1	0	0	3	1	2.88	1.015	1
36	1	HTN, diverticulosis	130	53	86	77	11	16.4	144	1.04		7.1	1	1	0	0	0	1	1.16	1.052	1
74	1	BPH,	27	28	42	72	10	15.7	250	1	1	6.9	1	1	0	0	1	1	1.6	0.32	0
51	0	HTN, osteoarthritis	23	26	29	48	24	13.1	179	1		3.7	1	1	0	0	1	1	1.54	0.415	1
42	0	0	31	23	197	90	13	12.8	212	1.13	0.01	3.2	1	1	0	0	1	1	0.82	0.31	0
62	1	cirrhosis,	20	34	112	45	26	12.2	88	1.69		5.1	1	1	0	0	2	1	5.36	1.104	0
51	1	0	13			53	9	15.4	218	1		5.2	1	1	0	0	1	1			0
70	1	cirrhosis, IHD, COPD, DM-2, PAF, HTN	23	33	170	174	20	11.42	158	1.72		6.84	2	1	0	1	4	1	3.05	0.597	1
41	0	DM, HYPERLIPIDEMIA, GIOTRE, CIRRHOSIS	34	50	301	145	9	12.8	85	1.1		7.6	2	1	0	1	4	1	4.14	1.681	0
15	1	0	115	108	20	178	13	14.4	318	1		7.3	2	0	1	1	1	1	0.48	0.97	0
71	1	GOUT, HYPOGONADONISM, DM-2, OBESITY, SLEEP APNEA, HTN	28			54	5	14.4	151	1		6.6	2	1	0	1	2	2			0
59	1	0	21	24	157	122	7	14.9	216	1	0.1	8.7	2	1	0	1	0	1	1.43	0.317	0
54	0	0	27	21	93	151	8	14.5	235	1	2.64	7.4	2	1	1	0	1	1	3.41	0.255	0
62	1	IHD, SPINA BIFIDA, GERD,	34	22	42	103	9	14.5	158	1.02	0.41	6.6	2	1	1	0	1	0	1.48	0.398	0
24	1	polycythemia	37	20	38	67	21	16.3	111	1.02		7	2	1	1	0	1	1	0.71	0.515	0
54	1	cirrhosis	21		88	91	38	12.8	40	1.55	0.97	4.1	2	1	1	0	4	1			0
66	1	0	30	34	20	57	5	14.7	135	1.2	0.3	4.5	2	2	0	0	2	2	3.03	0.72	0
81	0	DM-2, S\P CVA, HF, HTN	21	29	47	95	12	9.5	119	1.08	0.16	6.4	2	1	0	1	1	1	4.31	0.696	0
75	0	hyperlipidemia, soteoporosis, hypothyroidism	26			144	9	14.7	457	1.01		7.7	2	1	0	1	1	1			0
60	0	hyperlipidemia, HTN, s\p CVA, OA, vertigo	33		95	152	11	14.5	254	1	0.06	11	1	1	0	0	1	0			0
49	1	0	109			123	7	13.8	256	1		6.6	2	2	0	0	1	1			0
78	1	CHF, IHD, COPD, CIRRHOSIS	93	70	212	134	25	13.1	80	1.12	0.89	8.2	2	1	1	0	4	1	7.08	2.5	1
28	0	0	226	110	149	659	10	11.5	212	1.06	0.18	8.8	3	2	0	1	0	0	0.97	1.482	0
59	0	CHF, AF, HTN, DM, HYPOTHY	17	52	208	47	17	11.2	111	1.97		6	3	1	0	2	4	2	6.7	1.338	1
50	1	DM, CIRRHHOSIS, HTN, HYPERLIPIDEMIA	8	18	40	103	21	12.9	173	1.25	1.16	7.9	3	1	1	1	3	1	1.84	0.297	1
58	0	HTN, DM, fibromyalgia						10.6	277	1		7.4	3	2	0	1	1	1			0
46	1	DM, obesity	50	55	54	65	18	14.3	357	1.06		10.5	3	2	1	0	1	0	1	0.44	0
49	0	ASTHMA, HYPOTHYROIDISM	16	15	56	90	3	13.6	266	1	1.08	8.4	3	1	1	1	1	0	0.69	0.161	1
57	0	cirrhosis, obesity, osteoporosis	17		25	113	11	10.2	81	1.22		3.6	3	2	1	0	4	2			0
35	1	0	80			57	14	15.4	172	1		5.6	3	3	0	0	1	0			0
60	1	cirrhosis	21	65	130	158	42	14.6	144	1.82		11.4	3	1	1	1	4	1	5.91	1.29	0
65	1	0	32	18	25	47	9	15.3	152	1	0.25	7.2	3	2	1	0	2	1	1.36	0.338	1
54	1	0	58			101	14	14.1	239	1		6.6	3	2	1	0	1	1			0
60	1	DM, HTN, hyperlipidemia, eczema	33	24	348	118	18	14.4	267	1	0.22	5.7	3	1	1	1	1	1	0.94	0.257	0
49	0	DM, obesity, psoriasis	44			74	10	13.9	234	1		9.9	3	2	1	0	3	1			1
52	1	0	122	54	45	70	17	17.1	142	1.25	0.08	7.4	3	2	1	0	2	1	1.79	1.087	0
19	1	IRRITABLE BOWEL SYNDROME	80			89	8	15.3	284	1.1	0.76	9.1	3	2	0	1	1	1			1
41	1	DM, SARCOIDOSIS	35	21	103	58	35	13	33	1.33		6.1	3	2	1	0	4	1	4.41	1.818	1
51	0	0	65	43	28	62	6	12.3	249	1.07		6.7	3	2	1	0	1	1	9.8	0.493	0
66	1	hyperlipidemia, HTN, IHD, DM-2	24		35	143	6	13.7	218	1		6.1	3	2	1	0	1	1			1
47	1	ASTHMA, CIRRHOSIS	28		61	112	20	11.9	138	2.39	1.55	3.8	3	1	2	0	4	2			1
49	0	0	17		16	72	6	15.4	252	1.03	0.28	9.9	3	2	1	0	1	0			1
42	1	0	56			87	18	15.7	268	1		5	3	2	1	0	3	1			0
64	1	DM-2, hyperlipidemia, cirrhosis	44			177	35	14.6	97	1.29		7.8	3	1	2	0	3	2			0
57	1	IHD, OSA, HYPERLIPIDEMIA, PSORIATIC ARTHRI	62		28	107	8	15.2	189	1.11	0.1	6.3	3	2	1	0	1	2			1
61	1	DM, HTN, cirrhosis	15	30	66	78	84	10.2	61	2.17	1.88	8	4	1	2	1	4	1	7.75	1.405	0
49	1	DM, hedrinitis supurtiva	15	9	120	11	7	7.8	253	1.16		7.6	4	2	1	1	1	0	0.45	0.102	0
33	1	hypelipidemia, TIA, hypothyroidism, APLA, DM	154	88	88	88	6	15.3	249	1.59	0.8	7	4	3	0	1	2	1	11.66	1.01	0
25	1	autism, nephrolithiasis, psoriasis	45	34	37	79	26	14.1	224	1.03	0.5	6.3	4	2	1	1	1	1	0.57	0.434	1
62	1	HTNת RENAL FAILURE	34	21	144	139	6	14.8	176	1		6.4	4	2	1	1	1	1	1.27	0.341	0
55	0	cirrhosis	21	39	62	82	29	12.6	39	1.5		3.4	4	1	2	1	4	1	12	2.857	1
36	1	0	35	17	48	72	12	14.9	183	1	0.3	9.5	4	3	1	0	1	1	0.57	0.265	1
65	0	ASTHMA, COPD, HYPOTHYROIDISM, HYPERLIPIDEMIA, DM, CHF	23	22	90	110	8	12.9	136	1.15	1	6.5	4	2	1	1	3	1	2.19	0.462	1
40	1	0	43	27	37	62	11	14.2	248	1.02		3.8	4	2	1	1	1	0	0.66	0.311	0
23	0	DM-1	118	265	151	117	11	12.1	242	1.23		8.3	4	2	1	1	1	0	7.59	3.129	0
28	1	gout, obesity	236	137	618	201	137	12.8	356	1.05	0.9	9	4	2	1	1	1	1	0.7	1.1	1
55	0	hyperlipidemia, DM-2, HTN, vit D deficiency, IDA, obesity	38			86	7	12.9	191	1		6	4	2	1	1	1	2			1
51	1	SPASTIC PARAPARESIS	53	28	50	66	10	16.7	120	1	0.14	7	4	2	1	1	1	1	1.63	0.667	0
58	1	HTN, cirrhosis	31	30	96	86	11	15.9	89	1.19	0.11	5.9	4	2	1	1	4	1	3.51	0.963	1
53	1	0	30	50	47	58	11	14.6	235	1.14	0.5	7	5	2	2	1	2	1	2.06	0.608	1
44	1	CIRRHOSIS	37	80	91	113	66	9.1	279	1.76	2.69	8.8	5	3	1	1	4	1	2.07	0.819	0
29	1	gout	29	35	27	85	12	14.6	139	1	0.4	8.4	5	2	1	2	1	1	1.36	0.719	1
51	1	HTN, IHD, DM, PAST SMOKER	66			52	7	14.4	306	1		8.8	5	3	1	1	2	1			1
63	1	sus adult onset stills disease	97	52	66	45	21	10.9	77	1.21	0.63	4.1	5	2	2	1	2	1	4.32	1.929	1
59	0	DM, HTN, HYPERLIPIDEMIA, GERD	79	72	65	66	5	11.3	281	1.02		7.8	5	3	1	1	2	2	1.7	0.732	1
36	1	0	136			72	5	17.2	165	1		10	5	3	2	0	1	1			0
58	0	0	87	70	46	110	4	14.1	247	1.1		8.4	6	3	2	1	1	0	1.76	0.81	0
34	0	NMDA ENCEPHALITIS	45			43	9	13.8	200	1.05		8.1	6	3	2	1	1	1			0
67	0	cirrhosis, IHD, DM, HTN	24	51	114	137	28	13.4	99	1.32	0.47	5.7	6	3	2	1	4	1	7.05	1.472	1
30	0	hyperlipidemia	41			55	8	10.3	103	1.13		4.5	5	2	2	1	2	2			1
66	1	IHD, CHF, cirrhosis, HTN, DM-2, hyperlipidemia	53	34	31	78	82	9.3	71	2.09	0.42	16.4	6	2	2	2	4	1	4.34	1.368	1
20	0	0	118	91	275	95	14	11	107	1.27	3	5.6	6	3	2	1	1	1	1.57	2.43	1
